# Supplementary material for: Comparison of Metabolites and Species Classification of Thirteen Zingiberaceae Spices Based on GC–MS and Multi-Spectral Fusion Technology
Source: Foods. 2023 Oct 10;12(20):3714. doi: 10.3390/foods12203714 (PMC10606731; doi:10.3390/foods12203714)
Supplement: Supplementary file 1 [file foods-12-03714-s001.zip]

Archive with 1 entries (1 files):
- foods-2605480-supplementary.xlsx
