# Supplementary material for: Comparison of Metabolites and Species Classification of Thirteen Zingiberaceae Spices Based on GC–MS and Multi-Spectral Fusion Technology
Source: Foods. 2023 Oct 10;12(20):3714. doi: 10.3390/foods12203714 (PMC10606731; doi:10.3390/foods12203714)
Supplement: Supplementary file 1 [file foods-12-03714-s001.zip › foods-2605480-supplementary.xlsx]

## Sheet: Sheet1
Table S1 Summary of metabolites of thirteen Zingiberaceae spices
No	name	CAS	Relative content ±standard deviation(%)
			A(Amomum koenigii)	B(Amomum kravanh)	C(Amomum longiligulare)	D(Amomum tsaoko)	E(Amomum villosum)	F(Amomum maximum)	G(Amomum paratsaoko)	H(Alpinia galanga)	I(Alpinia katsumadai)	J(Alpinia zerumbet)	K(Alpinia japonica)	L(Alpinia oxyphylla)	M(Zingiber striolatum)
1	1,8-Cineole	470-82-6	0.4677±0.6273	8.6057±2.3572	0.2961±0.0644	8.6216±1.8458	0.5278±0.1864	0.0865±0.0215	0.3851±0.4740	1.3611±0.4756	0.1577±0.0265	2.4631±0.9457	1.8124±0.1452	0.3088±0.0288	0.2029±0.0813
2	Citral	5392-40-5	0.0471±0.0266	0	0.0037±0.0018	1.0906±0.9754	0	0	0.6611±0.6811	0	0.0053±0.0075	0	0.2013±0.0969	3.1651±2.6423	0.0189±0.0057
3	Geraniol	106-24-1	0.0149±0.0053	0	0.0181±0.0055	1.5468±1.6610	0	0.0286±0.0210	0.1320±0.1222	0.0662±0.0614	0.0072±0.0101	0	0.1847±0.0542	0.2941±0.3050	0.0008±0.0011
4	Linalool	78-70-6	1.9096±0.1795	1.2529±0.8313	0.8842±0.2345	2.4640±1.2840	2.0851±0.6833	0.2484±0.2687	0.7547±0.0913	1.1922±0.4210	0.0792±0.0069	2.2433±0.2904	0.6186±0.1141	1.4704±0.1282	0.6799±0.3538
5	Methyl Acetate	79-20-9	0.0207±0.0163	0.0278±0.0061	0.0206±0.0140	0.1257±0.0869	0.0047±0.0033	0.0313±0.0140	0.0203±0.0043	1.1585±0.3620	0	0.0752±0.1009	0.0784±0.0289	0.1602±0.0974	0.0019±0.0008
6	Ethyl Acetate	141-78-6	0	0.0004±0.0003	0	0.0104±0.0133	0	0	0.0014±0.0001	0.0107±0.0065	0	0	0.0002±0.0002	0	0
7	Butanoic acid, methyl ester	623-42-7	0	0.0013±0.0010	0.0007±0.0005	0	0	0.0017±0.0002	0.0177±0.0098	0.0087±0.0011	0.0005±0.0007	0.0200±0.0283	0.0061±0.0023	0.0006±0.0008	0
8	α-Pinene	80-56-8	0.9384±0.1091	2.6347±0.4049	0.7384±0.3008	0.7245±0.4958	1.3186±0.3246	0.7407±0.0380	0.8682±0.0838	0.2687±0.2031	0.0702±0.0071	1.4746±0.2429	0.2687±0.0342	0.9296±0.7043	0.1142±0.1167
9	Bicyclo[3.1.0]hex-2-ene, 4-methyl-1-(1-methylethyl)-	28634-89-1	0.0220±0.0311	0.4776±0.1125	0.0239±0.0337	1.2122±1.1461	0.3937±0.1953	0.0491±0.0023	0.0627±0.0070	0.1522±0.1316	0	0.1369±0.0311	0.0239±0.0183	0.9432±0.1491	0
10	Bicyclo[2.2.1]heptane, 2,2-dimethyl-3-methylene-, (1R)-	5794-03-6	0.0082±0.0020	0.1975±0.1736	0.0106±0.0058	0.1054±0.0757	0.0502±0.0342	0.0050±0.0004	0	0.0013±0.0019	0	0.0184±0.0061	0	0	0
11	Camphene	79-92-5	1.5867±0.5335	0.4590±0.3713	1.4351±0.3747	0.2934±0.1104	0.6048±0.6142	0.2097±0.0076	0.0417±0.0121	0.0128±0.0030	0.0146±0.0044	1.3414±0.2844	0.0141±0.0031	0.1105±0.0418	0.3450±0.1443
12	(–)-β-Pinene	18172-67-3	0.2231±0.1710	2.3827±1.7027	0.2135±0.1042	0.6175±0.6970	1.7271±1.2663	2.4277±0.1931	0.7320±0.1670	0.0543±0.0768	0.2406±0.1470	0.4691±0.3361	0.4055±0.0520	1.5048±0.7049	0
13	Sabinene	3387-41-5	0	2.0574±0.2369	0	0	0.3909±0.5529	0.0305±0.0217	0.1585±0.1121	0.2301±0.1759	0	0.0223±0.0315	0	0.3752±0.5307	0
14	β-Myrcene	123-35-3	0.0404±0.0114	1.6901±1.2053	1.2737±0.9165	0	0.7023±0.9932	0.2410±0.0057	0.1262±0.0385	0.2450±0.1665	0.0508±0.0360	0.9974±0.5749	0	1.4372±0.1290	0.0042±0.0060
15	o-Cymene	527-84-4	0.0871±0.0092	0.5122±0.3787	0.0477±0.0096	0.7235±0.8862	0.3403±0.0573	0.5027±0.0664	0.0426±0.0011	0.3960±0.3447	0.2366±0.1923	1.7801±1.2708	0.5333±0.0981	0.3938±0.3083	0.0155±0.0115
16	Tridecane	629-50-5	0	0.0806±0.0241	0.0308±0.0083	0.0321±0.0453	0.0215±0.0181	0.3009±0.0547	0.0459±0.0327	1.9142±0.3532	0.0293±0.0057	0.0203±0.0145	0.0169±0.0121	0.0159±0.0133	0.0183±0.0259
17	2-Nonanone	821-55-6	0.0672±0.0491	0.1112±0.0297	0	0.2086±0.0462	0	0	0.4765±0.3571	0.0108±0.0152	0	0	0	0.0455±0.0365	0.0790±0.0931
18	L-Fenchone	7787-20-4	0.0122±0.0090	0.1432±0.2025	0.0368±0.0028	0	0.0387±0.0084	0	0	0.0095±0.0135	0	0.0140±0.0198	0	0.0231±0.0185	0
19	Tetradecane	629-59-4	0	0.0020±0.0029	0.0031±0.0022	0	0	0.8549±0.1052	0	1.3357±0.4802	0.0061±0.0023	0	0	0	0
20	p-(1-Propenyl)-toluene	2077-33-0	0	0.0194±0.0040	0.0027±0.0038	0.0497±0.0352	0.0052±0.0002	0	0	0.0250±0.0223	0.0011±0.0015	0.0015±0.0022	0	0.0702±0.0370	0
21	Acetic acid	64-19-7	0	0.0368±0.0266	0.3263±0.4614	0	0.1965±0.0569	0	0.0312±0.0240	0.4938±0.6983	0.2495±0.1786	0.0075±0.0056	0.0648±0.0055	0.1159±0.0820	0.2345±0.0430
22	Copaene	3856-25-5	0	1.1884±0.8093	0.0391±0.0074	2.2274±0.6573	0.6476±0.9158	1.2216±0.0431	0.2602±0.1312	1.3953±0.1010	0.0150±0.0212	0	0	0.8199±1.0855	0.1585±0.0688
23	(–)-Camphor	464-48-2	1.1778±0.2981	0.9084±0.5853	0.6610±0.0729	0	0.2680±0.3791	0.0188±0.0266	0.0328±0.0241	0.0102±0.0145	0.0316±0.0023	1.3434±0.9520	0.0059±0.0083	0	0.0483±0.0164
24	Benzaldehyde	100-52-7	0.0784±0.0094	0.1532±0.0221	0.0496±0.0701	0.1421±0.0518	0	0.2063±0.1997	0.0489±0.0691	0.1466±0.0467	0.0265±0.0048	0.0936±0.0663	0.0778±0.0124	0.1291±0.1135	0.0163±0.0024
25	2-Nonanol	628-99-9	0.1019±0.0252	0.3987±0.1275	0	0.0332±0.0236	0	0.0258±0.0365	0.1009±0.0785	0	0	0	0.0111±0.0100	0	0.0707±0.0571
26	(–)-Bornyl Acetate	5655-61-8	0.2196±0.0779	0.5130±0.1318	0.6184±0.6987	0	0.3203±0.4529	0.7541±0.1365	0.1652±0.0726	0.1814±0.1348	0.0928±0.0287	0.1285±0.0500	0.0832±0.0352	0.1941±0.0274	0.5004±0.0663
27	Caryophyllene	87-44-5	0	0.4791±0.1257	0.8372±0.4591	1.1087±0.6170	0	0	0.1449±0.0522	2.1802±1.5630	0.0982±0.0498	1.3274±0.6560	0.0893±0.0352	1.3327±0.3601	0
28	Myrtenal	564-94-3	0	0.3806±0.1004	0	0.1563±0.2211	0.2163±0.1399	0.3332±0.0399	0	0	0	0	0.0305±0.0035	1.1656±0.9679	0
29	(Z)-2-Decenal	2497-25-8	0	0.1107±0.1565	0	1.0194±1.2442	0	0	1.4423±0.5351	0	0	0	0	0	0
30	Bicyclo(3.1.1)heptan-3-ol, 6,6-dimethyl-2-methylene-, (1S,3R,5S)-	547-61-5	0	0.0858±0.1214	0	0.9050±0.0764	0.1215±0.1719	0.2027±0.0342	0	0	0	0	0.0038±0.0054	0.0901±0.1275	0
31	Humulene	6753-98-6	0	1.3247±0.9397	0.1229±0.1737	0	0	0.9789±0.6923	0	0	0	0.4690±0.3719	0.3002±0.1096	1.6426±1.1672	0
32	β-selinene	17066-67-0	0	3.3511±0.2210	0	0	0	1.4536±0.1007	0	0.6113±0.5978	0	0	0	0	0
33	Benzaldehyde, 4-(1-methylethyl)-	122-03-2	0	0.0525±0.0604	0.0334±0.0052	0.0257±0.0108	0.0016±0.0012	0	0	0	0	0.0091±0.0038	0	0.1426±0.1118	0
34	Bicyclo[3.1.1]hept-2-ene-2-methanol, 6,6-dimethyl-	515-00-4	0.0025±0.0035	0.2903±0.0628	0	0.3243±0.2299	0.1136±0.0563	0.0825±0.0155	0	0	0	0	0.0113±0.0021	0.1491±0.1061	0
35	trans-p-mentha-1(7),8-dien-2-ol	21391-84-4	0	0.3143±0.0743	0	0	0	0	0	0	0	0	0	0	0
36	Estragole	140-67-0	0	1.2214±0.5246	0.3172±0.0319	0.4133±0.3085	0.0691±0.0287	0	0.0890±0.0738	0	1.3972±0.3235	0	0.0107±0.0088	0.2250±0.0401	0.0034±0.0027
37	2-Dodecenal	4826-62-4	0	0.0203±0.0287	0	0.5809±0.8215	0	0	0.4252±0.4792	0	0	0	0	0.0670±0.0948	0
38	Tricyclo[2.2.1.0(2,6)]heptane, 1,7,7-trimethyl-	508-32-7	0.1854±0.0893	0.0204±0.0288	0.0773±0.0317	0.0631±0.0694	0.2439±0.1241	0.0116±0.0004	0	0	0	0.0848±0.0558	0	0.0003±0.0004	0.0169±0.0136
39	Hexanal	66-25-1	0	0.0022±0.0022	0.0001±0.0001	0.0690±0.0761	0	0.0018±0.0012	0.1033±0.0631	0.0065±0.0036	0.0013±0.0009	0	0.0183±0.0060	0.0024±0.0027	0
40	Limonene	138-86-3	1.0783±0.7768	0	0.9416±1.0558	2.4858±1.9670	0.4275±0.2449	0.5859±0.0830	0.9243±0.2577	0.5629±0.3580	0.1514±0.0243	1.9982±1.1538	0.3728±0.0773	1.3340±0.1306	0.0739±0.0269
41	α-Ocimene	502-99-8	0	0.0848±0.0761	0.0034±0.0039	0.7399±0.9856	0.0034±0.0012	1.1048±0.7753	0.7899±0.1907	0.0228±0.0219	0.0175±0.0096	0.0292±0.0274	0.0534±0.0168	1.4872±0.8404	0.0021±0.0030
42	Pentadecane	629-62-9	0	0.0038±0.0027	0	0	0	0.9054±0.1237	0	0.6632±0.9379	0	0	0	0	0.0139±0.0157
43	α-Terpineol	98-55-5	0.2254±0.1504	1.0170±1.4383	0.0784±0.0577	1.1050±1.5538	0.1860±0.1325	0	0.3404±0.1670	0.1681±0.0925	0.0249±0.0352	0.6871±0.1706	0.4864±0.0370	0.0393±0.0556	0.0183±0.0134
44	1,6,10-Dodecatrien-3-ol, 3,7,11-trimethyl-	7212-44-4	0.0102±0.0076	0.0838±0.0697	0	0.5340±0.3832	0	0.1454±0.0456	0.0648±0.0313	0.1353±0.0554	0	0.0667±0.0275	0.0027±0.0038	0	0
45	Methyl hexanoate	106-70-7	0	0.0065±0.0091	0	0	0	0	0.0598±0.0262	0.0526±0.0396	0	0.0065±0.0093	0.7849±0.1505	0	0
46	p-Xylene	106-42-3	0	0	0.0007±0.0011	0	0	0.0005±0.0003	0	0	0.0015±0.0003	0.0012±0.0017	0.0003±0.0005	0	0.0010±0.0014
47	Cyclohexene, 1-methyl-4-(1-methylethylidene)-	586-62-9	0	0	0.0519±0.0388	0.8371±0.3478	0.1601±0.1258	0.0663±0.0117	0.0229±0.0006	0.0205±0.0290	0.0057±0.0042	0.0462±0.0117	0.0044±0.0062	0.0428±0.0605	0
48	Octanal	124-13-0	0.0325±0.0182	0	0.0073±0.0061	0.9286±0.8976	0	0.1123±0.0794	1.1835±0.6240	0.0214±0.0303	0.0031±0.0023	0	0	0	0.0094±0.0018
49	1-Octanol	111-87-5	0	0	0.0051±0.0072	0	0	0.6045±0.0345	0.5014±0.2492	0.0001±0.0002	0.0429±0.0477	0	0	0.0071±0.0100	0
50	Butyrolactone	96-48-0	0.0217±0.0060	0	0.1033±0.0230	0.2658±0.0445	0.0632±0.0317	0	0	0	0.0485±0.0114	0	0.0061±0.0076	0	0.0441±0.0035
51	Acetophenone	98-86-2	0	0	0	0	0	0	0	0	0.0087±0.0034	0	0	0	0
52	Decyl acetate	112-17-4	0	0	0	0	0	0	0	1.5508±0.5689	0.0520±0.0619	0	0	0.0085±0.0121	0
53	Naphthalene	91-20-3	0	0	0.0050±0.0068	0	0	0	0	0	0.0136±0.0016	0	0	0	0.0129±0.0048
54	Phenol, 2-methoxy-	1990/5/1	0	0	0.0365±0.0079	0	0	0	0	0	0.0362±0.0328	0	0	0	0
55	Phenol, 3-methyl-	108-39-4	0	0	0.0818±0.0037	0.5830±0.1532	0	0	0.0032±0.0046	0	0.0481±0.0119	0	0	0	0
56	Hexadecanoic acid, methyl ester	112-39-0	0	0	0	0	0	0.0043±0.0031	0.0033±0.0047	0.0464±0.0336	0.0091±0.0011	0	0.0015±0.0022	0	0
57	Acetaldehyde	75-07-0	0.2611±0.1245	0	0	0.8569±1.2075	0	0	0.0237±0.0328	0	0	0	0	0.0391±0.0553	0
58	2-n-Butyl furan	4466-24-4	0	0	0	0.1902±0.1541	0	0	0	0	0	0	0	0	0
59	Heptanal	111-71-7	0	0	0	0.0391±0.0168	0	0.0123±0.0026	0	0	0	0.0045±0.0064	0	0	0
60	Alloaromadendrene	25246-27-9	0	0	0	1.3938±1.0409	0	0.3647±0.2718	0	1.3661±0.0971	0	0	0	0	0
61	γ-Muurolene	30021-74-0	0	0	0	3.0686±1.3184	0.0237±0.0335	0	0.3232±0.3000	1.0092±0.2893	0	0	0	0	0
62	(E)-2-Octenal	2548-87-0	0	0	0.0028±0.0040	1.2809±1.3480	0	0	1.0320±0.4831	0	0	0	0	0	0
63	α-Cubebene	17699-14-8	0	0	0	0.2691±0.3806	0	0.0513±0.0374	0	0.3067±0.2313	0	0	0	0.4816±0.0206	0
64	Furfural	98-01-1	0	0	0.0018±0.0026	0.0003±0.0004	0	0	0	0	0	0	0.0159±0.0225	0	0.1183±0.0520
65	Methyl vinyl ketone	78-94-4	0	0	0	0	0	0	0	0.1155±0.0251	0	0	0	0.0423±0.0599	0
66	Methyl valerate	624-24-8	0	0	0	0	0	0.0005±0.0004	0.0009±0.0012	0.0126±0.0033	0	0	0.0406±0.0063	0	0
67	3-Hexenoic acid, methyl ester, (Z)-	13894-62-7	0	0	0	0	0	0	0	0.0564±0.0180	0	0.0020±0.0029	0.0020±0.0028	0	0
68	Acetic acid, hexyl ester	142-92-7	0	0	0.0011±0.0015	0	0.0032±0.0045	0	0	0.0239±0.0084	0	0	0	0	0
69	(E)-2-Heptenal	18829-55-5	0	0	0	0	0	0	0	0.0014±0.0019	0	0	0	0	0.0076±0.0015
70	Octanoic acid, methyl ester	111-11-5	0	0	0	0	0	0.1233±0.0378	0.5489±0.2629	0.0191±0.0181	0	0	0.1963±0.1523	0.0455±0.0365	0
71	8-Heptadecene	2579-04-6	0	0	0	0	0	0	0	0.3060±0.0583	0	0	0	0	0
72	α-Farnesene	502-61-4	0	0	0	0	0	0	0	1.1476±0.8229	0	0	0.0166±0.0113	1.2268±1.0540	0.0136±0.0129
73	Borneol	464-45-9	1.0792±0.4300	0	1.4594±1.1597	0	0.7760±1.0974	0	0.0506±0.0715	0	0	1.4343±1.0395	0	0	0.0832±0.0600
74	Benzoic acid	65-85-0	0	0	0.0053±0.0009	0	0	0	0	0	0	0	0	0	0.0069±0.0049
75	Methylamine, N,N-dimethyl-	75-50-3	0	0	0	0	0	0.5939±0.3660	0	0	0	0	0	0	0
76	β-Bourbonene	5208-59-3	0	0	0	0	0	1.2136±0.1201	0	0	0	0	0	0	0
77	(S,1Z,6Z)-8-Isopropyl-1-methyl-5-methylenecyclodeca-1,6-diene	317819-80-0	0	0	0	0	0	0.1762±0.0717	0	0	0	0	0	0	0
78	2-Hexanol	626-93-7	0	0	0	0	0	0.0004±0.0004	0.0123±0.0026	0	0	0	0	0	0
79	2-Pentanol	6032-29-7	0	0	0	0	0	0	0.0145±0.0039	0	0	0	0	0.0542±0.0635	0
80	Decanoic acid, methyl ester	110-42-9	0	0	0	0	0	0	0.1705±0.0832	0	0	0	0.0948±0.0825	0	0
81	Benzene, n-butyl-	104-51-8	0	0	0	0	0	0	0	0	0	0	0	0.0263±0.0091	0
